# Supplementary material for: A Novel P53 Nanomedicine Reduces Immunosuppression and Augments Anti-PD-1 Therapy for Non-Small Cell Lung Cancer in Syngeneic Mouse Models
Source: Cells. 2022 Oct 31;11(21):3434. doi: 10.3390/cells11213434 (PMC9654894; doi:10.3390/cells11213434)
Supplement: Supplementary file 1 [file cells-11-03434-s001.zip]

Archive with 1 entries (1 files):
- cells-1924087-supplementary.pdf
